# Supplementary material for: Beverage Intake and the Risk of Gestational Diabetes Mellitus: The SECOST
Source: Nutrients. 2021 Jun 27;13(7):2208. doi: 10.3390/nu13072208 (PMC8308348; doi:10.3390/nu13072208)
Supplement: Supplementary file 1 [file nutrients-13-02208-s001.zip]

Archive with 1 entries (1 files):
- nutrients-1250454-supplementary.pdf
